# Supplementary material for: Cryopreserved cGMP-compliant human pluripotent stem cell-derived hepatic progenitors rescue mice from acute liver failure through rapid paracrine effects on liver cells
Source: Stem Cell Res Ther. 2024 Mar 12;15:71. doi: 10.1186/s13287-024-03673-9 (PMC10935817; doi:10.1186/s13287-024-03673-9)
Supplement: Supplementary file 1 — Additional file 1. Table S1: Primers for Taqman assays [file 13287_2024_3673_MOESM1_ESM.xlsx]

## Sheet: Feuil1
Table S1 : Primers for Taqman assays
Gene	Reference
hPOU5F1 (OCT4)	Hs00999632_g1
hNANOG	Hs04260366_g1
hSOX17	Hs00751752_s1
hFOXA2	Hs00232764_m1
hHNF4A	Hs00604435_m1
hAFP	Hs00173490_m1
hHGF	Hs00300159_m1
hTTR	Hs00174914-m1
hTBX3	Hs00195612_m1
hSERPINA1 (AAT)	Hs01097800_m1
hHNF1b	Hs01001602_m1
hKRT19 (CK19)	Hs00761767_s1
mIL1RN	Mm00446186_m1
mIL6	Mm00446190_m1
mTGFb1	Mm01178820_m1
mKi67	Mm01278617_m1
mVEGFa	Mm00437306_m1
mTNFa	Mm00443258_m1
mIL1b	Mm00434228_m1
mCCL2 (MCP1)	Mm00441242_m1
mICAM1	Mm00516023_m1
