# Supplementary material for: Cryopreserved cGMP-compliant human pluripotent stem cell-derived hepatic progenitors rescue mice from acute liver failure through rapid paracrine effects on liver cells
Source: Stem Cell Res Ther. 2024 Mar 12;15:71. doi: 10.1186/s13287-024-03673-9 (PMC10935817; doi:10.1186/s13287-024-03673-9)
Supplement: Supplementary file 2 — Additional file 2. Table S2: Antibodies for Immunofluorescence Assay [file 13287_2024_3673_MOESM2_ESM.xlsx]

## Sheet: Feuil1
Table S2 : Antibodies for Immunofluorescence Assay
Protein	Reference
OCT4	SC9081	Santa Cruz Biotechnology
SOX17	AF1924	R&D Systems
HNF4A	SC374229	Santa Cruz Biotechnology
AFP	A8452	Sigma-Aldrich
Ki67	Ab15580	Abcam
Secondary anti-rabbit	A21206	Invitrogen
Secondary anti-mouse	A21202	Invitrogen
Secondary anti-goat	A11055	Invitrogen
